# Supplementary material for: Genome-Wide Identification of P450 Genes in Chironomid Propsilocerus akamusi Reveals Candidate Genes Involved in Gut Microbiota-Mediated Detoxification of Chlorpyrifos
Source: Insects. 2022 Aug 24;13(9):765. doi: 10.3390/insects13090765 (PMC9504602; doi:10.3390/insects13090765)
Supplement: Supplementary file 1 [file insects-13-00765-s001.zip]

Archive with 1 entries (1 files):
- insects-1860644-supplementary.pdf
